# Supplementary material for: Assessing the relationships between phylogenetic and functional singularities in sharks (Chondrichthyes)
Source: Ecol Evol. 2017 Jul 4;7(16):6292–303. doi: 10.1002/ece3.2871 (PMC5574805; doi:10.1002/ece3.2871)
Supplement: Supplementary file 2 [file ECE3-7-6292-s002.xlsx]

## Sheet: traits_282_common_sp
order	family	species	common name	size max	shallow	deep	position	migration	preference	nocturnal	schooling	shelf	slope	offshore	coastal	TL
carcharhiniform	carcharhinidae	Carcharhinus acronotus	blacknose shark	137	18	64	reef-associated	not migratory	Subtropical	0	0	1	0	0	0	4.36
carcharhiniform	carcharhinidae	Carcharhinus altimus	bignose shark	300	0	430	reef-associated	not migratory	Subtropical	0	0	NA	NA	NA	NA	4.5
carcharhiniform	carcharhinidae	Carcharhinus amblyrhynchos	grey reef shark	255	0	140	reef-associated	oceanodromous	Tropical	1	1	NA	NA	NA	NA	4.305
carcharhiniform	carcharhinidae	Carcharhinus brachyurus	bronze whaler	294	0	100	reef-associated	oceanodromous	Subtropical	0	0	NA	NA	NA	NA	NA
carcharhiniform	carcharhinidae	Carcharhinus brevipinna	spinner shark	280	0	75	reef-associated	oceanodromous	Subtropical	0	1	NA	NA	NA	NA	4.35
carcharhiniform	carcharhinidae	Carcharhinus dussumieri	whitecheek shark	120	NA	170	reef-associated	not migratory	Tropical	0	0	0	0	0	0	4.2
carcharhiniform	carcharhinidae	Carcharhinus fitzroyensis	creek whaler	135	0	40	demersal	not migratory	Subtropical	0	0	NA	NA	NA	NA	4.05
carcharhiniform	carcharhinidae	Carcharhinus isodon	finetooth shark	190	0	20	demersal	not migratory	Subtropical	0	1	NA	NA	NA	NA	4.235
carcharhiniform	carcharhinidae	Carcharhinus leiodon	smoothtooth blacktip	142	1	40	demersal	not migratory	Tropical	0	0	NA	NA	NA	NA	NA
carcharhiniform	carcharhinidae	Carcharhinus limbatus	blacktip shark	255	0	64	reef-associated	amphidromous	Subtropical	0	0	0	0	0	0	4.35
carcharhiniform	carcharhinidae	Carcharhinus macloti	hardnose shark	110	0	170	demersal	not migratory	Subtropical	0	0	1	0	1	0	4.18
carcharhiniform	carcharhinidae	Carcharhinus obscurus	dusky shark	400	0	400	reef-associated	oceanodromous	Subtropical	0	0	0	1	0	0	4.455
carcharhiniform	carcharhinidae	Carcharhinus plumbeus	sandbar shark	250	0	280	benthopelagic	oceanodromous	Subtropical	1	1	0	0	0	0	4.36
carcharhiniform	carcharhinidae	Carcharhinus sealei	blackspot shark	95	0	40	reef-associated	not migratory	Tropical	0	0	NA	NA	NA	NA	4.18
carcharhiniform	carcharhinidae	Carcharhinus sorrah	spottail shark	160	0	140	reef-associated	not migratory	Tropical	0	0	0	0	0	0	4.23
carcharhiniform	carcharhinidae	Galeocerdo cuvier	tiger shark	740	0	140	benthopelagic	oceanodromous	Subtropical	0	1	0	0	1	1	4.48
carcharhiniform	carcharhinidae	Glyphis garricki	new guinea river shark	300	NA	11	pelagic-oceanic	not migratory	Tropical	0	0	0	0	0	0	NA
carcharhiniform	carcharhinidae	Glyphis glyphis	speartooth shark	175	NA	NA	demersal	not migratory	Tropical	0	0	NA	NA	NA	NA	NA
carcharhiniform	carcharhinidae	Isogomphodon oxyrhynchus	daggernose shark	152	4	40	demersal	oceanodromous	Tropical	0	1	0	0	0	0	4.5
carcharhiniform	carcharhinidae	Lamiopsis temminckii	broadfin shark	170	NA	NA	demersal	amphidromous	Tropical	0	0	0	0	0	1	3.99
carcharhiniform	carcharhinidae	Loxodon macrorhinus	sliteye shark	98	7	100	demersal	not migratory	Tropical	0	0	NA	NA	NA	NA	4.12
carcharhiniform	carcharhinidae	Negaprion acutidens	sharptooth lemon shark	310	0	30	reef-associated	not migratory	Tropical	0	0	NA	NA	NA	NA	4.13
carcharhiniform	carcharhinidae	Negaprion brevirostris	lemon shark	340	0	92	reef-associated	oceanodromous	Tropical	0	1	NA	NA	NA	NA	4.15
carcharhiniform	carcharhinidae	Prionace glauca	blue shark	380	1	350	pelagic-oceanic	oceanodromous	Subtropical	1	0	NA	NA	NA	NA	4.305
carcharhiniform	carcharhinidae	Rhizoprionodon acutus	milk shark	178	1	200	benthopelagic	amphidromous	Tropical	0	0	0	0	0	0	4.21
carcharhiniform	carcharhinidae	Rhizoprionodon lalandii	brazilian sharpnose shark	77	3	70	demersal	not migratory	Tropical	0	0	0	0	0	1	4.28
carcharhiniform	carcharhinidae	Rhizoprionodon oligolinx	grey sharpnose shark	70	0	36	reef-associated	not migratory	Tropical	0	0	1	0	1	0	4.14
carcharhiniform	carcharhinidae	Rhizoprionodon porosus	caribbean sharpnose shark	110	NA	500	reef-associated	not migratory	Tropical	0	0	0	0	1	0	3.94
carcharhiniform	carcharhinidae	Rhizoprionodon taylori	australian sharpnose shark	67	NA	300	pelagic-oceanic	not migratory	Tropical	0	0	0	1	0	0	4.435
carcharhiniform	carcharhinidae	Rhizoprionodon terraenovae	atlantic sharpnose shark	110	10	280	demersal	not migratory	Subtropical	0	1	NA	NA	NA	NA	4.385
carcharhiniform	carcharhinidae	Scoliodon laticaudus	spadenose shark	74	NA	NA	demersal	amphidromous	Tropical	0	1	NA	NA	NA	NA	3.955
carcharhiniform	carcharhinidae	Triaenodon obesus	whitetip reef shark	213	1	330	reef-associated	not migratory	Tropical	1	0	NA	NA	NA	NA	4.275
carcharhiniform	hemigaleidae	Chaenogaleus macrostoma	hooktooth shark	100	NA	59	demersal	not migratory	Tropical	0	0	1	0	1	0	NA
carcharhiniform	hemigaleidae	Hemigaleus australiensis	australian weasel shark	110	12	170	demersal	not migratory	Tropical	0	0	NA	NA	NA	NA	NA
carcharhiniform	hemigaleidae	Hemigaleus microstoma	sicklefin weasel shark	92	NA	NA	demersal	not migratory	Tropical	0	0	NA	NA	NA	NA	NA
carcharhiniform	hemigaleidae	Hemipristis elongata	snaggletooth shark	240	1	130	demersal	not migratory	Tropical	0	0	NA	NA	NA	NA	NA
carcharhiniform	hemigaleidae	Paragaleus randalli	slender weasel shark	81	NA	18	demersal	not migratory	Tropical	0	0	NA	NA	NA	NA	NA
carcharhiniform	proscyllidae	Proscyllium habereri	graceful catshark	65	50	100	demersal	not migratory	Tropical	0	0	1	0	0	0	4.13
carcharhiniform	proscyllidae	Proscyllium venustum	NA	60	50	100	demersal	not migratory	Temperate	0	0	NA	NA	NA	NA	NA
carcharhiniform	pseudotriakidae	Pseudotriakis microdon	false catshark	295	100	1890	bathydemersal	not migratory	Deep-water	0	0	0	1	0	0	4.34
carcharhiniform	scyliorhinidae	Apristurus albisoma	white-bodied catshark	60	935	1564	bathydemersal	not migratory	Deep-water	0	0	0	1	0	0	NA
carcharhiniform	scyliorhinidae	Apristurus ampliceps	roughskin catshark	87	840	1503	bathydemersal	not migratory	Deep-water	0	0	NA	NA	NA	NA	NA
carcharhiniform	scyliorhinidae	Apristurus aphyodes	white ghost catshark	54	1014	1800	bathypelagic	not migratory	Deep-water	0	0	0	0	0	0	NA
carcharhiniform	scyliorhinidae	Apristurus australis	pinocchio catshark	62	486	1035	bathypelagic	not migratory	Deep-water	0	0	0	0	0	0	NA
carcharhiniform	scyliorhinidae	Apristurus brunneus	brow catshark	68	33	1300	demersal	not migratory	Subtropical	0	0	NA	NA	NA	NA	3.8
carcharhiniform	scyliorhinidae	Apristurus exsanguis	flaccid catshark	91	560	1200	bathydemersal	not migratory	Deep-water	0	0	NA	NA	NA	NA	NA
carcharhiniform	scyliorhinidae	Apristurus fedorovi	stout catshark	68	810	1500	bathypelagic	not migratory	Deep-water	0	0	0	0	0	0	NA
carcharhiniform	scyliorhinidae	Apristurus japonicus	japanese catshark	71	820	915	bathydemersal	not migratory	Deep-water	0	0	NA	NA	NA	NA	NA
carcharhiniform	scyliorhinidae	Apristurus kampae	longnose catshark	65	180	1888	bathydemersal	not migratory	Deep-water	0	0	NA	NA	NA	NA	NA
carcharhiniform	scyliorhinidae	Apristurus laurussonii	iceland catshark	72	560	2060	bathydemersal	not migratory	Deep-water	0	0	NA	NA	NA	NA	NA
carcharhiniform	scyliorhinidae	Apristurus longicephalus	longhead catshark	60	500	1140	bathydemersal	not migratory	Deep-water	0	0	0	1	0	0	NA
carcharhiniform	scyliorhinidae	Apristurus macrorhynchus	flathead catshark	66	220	1140	bathydemersal	not migratory	Deep-water	0	0	NA	NA	NA	NA	NA
carcharhiniform	scyliorhinidae	Apristurus manis	ghost catshark	88	600	1900	bathydemersal	not migratory	Deep-water	0	0	0	1	0	0	NA
carcharhiniform	scyliorhinidae	Apristurus melanoasper	fleshynnose catshark	79	512	1520	bathypelagic	not migratory	Deep-water	0	0	0	1	0	0	NA
carcharhiniform	scyliorhinidae	Apristurus microps	smalleye catchark	61	700	2200	bathydemersal	not migratory	Deep-water	0	0	0	1	0	0	4.05
carcharhiniform	scyliorhinidae	Apristurus pinguis	bulldog catshark	65	996	2057	bathypelagic	not migratory	Deep-water	0	0	0	0	0	0	NA
carcharhiniform	scyliorhinidae	Apristurus platyrhynchus	spatulasnout catshark	71	400	1080	bathypelagic	not migratory	Deep-water	0	0	0	0	0	0	NA
carcharhiniform	scyliorhinidae	Apristurus profundorum	deepwater catshark	76	1100	1830	bathydemersal	not migratory	Deep-water	0	0	NA	NA	NA	NA	NA
carcharhiniform	scyliorhinidae	Apristurus sinensis	south china catshark	75	537	1290	bathydemersal	not migratory	Deep-water	0	0	NA	NA	NA	NA	NA
carcharhiniform	scyliorhinidae	Asymbolus parvus	dwarf catshark	40	60	360	pelagic-oceanic	not migratory	Subtropical	0	0	0	1	0	0	NA
carcharhiniform	scyliorhinidae	Asymbolus rubiginosus	orange spotted catshark	53	25	540	pelagic-oceanic	not migratory	Subtropical	0	0	0	1	0	0	NA
carcharhiniform	scyliorhinidae	Asymbolus vincenti	gulf catshark	61	27	220	reef-associated	not migratory	Temperate	0	0	0	1	0	0	4.5
carcharhiniform	scyliorhinidae	Atelomycterus baliensis	bali catshark	47	NA	NA	demersal	not migratory	Tropical	0	0	NA	NA	NA	NA	NA
carcharhiniform	scyliorhinidae	Atelomycterus fasciatus	banded sand catshark	45	27	122	demersal	not migratory	Tropical	0	0	NA	NA	NA	NA	NA
carcharhiniform	scyliorhinidae	Atelomycterus marmoratus	coral catshark	70	NA	NA	reef-associated	not migratory	Tropical	1	0	NA	NA	NA	NA	NA
carcharhiniform	scyliorhinidae	Atelomycterus marnkalha	whittespotted sand catshark	49	11	74	benthopelagic	not migratory	Tropical	0	0	0	0	0	0	NA
carcharhiniform	scyliorhinidae	Aulohalaelurus labiosus	blackspotted catshark	67	NA	4	demersal	not migratory	Subtropical	0	0	NA	NA	NA	NA	NA
carcharhiniform	scyliorhinidae	Carcharhinus albimarginatus	silvertip shark	300	0	800	reef-associated	not migratory	Tropical	0	0	NA	NA	NA	NA	4.345
carcharhiniform	scyliorhinidae	Carcharhinus amblyrhynchoides	graceful shark	178	NA	50	pelagic-neritic	not migratory	Tropical	0	0	0	0	0	0	4.22
carcharhiniform	scyliorhinidae	Carcharhinus amboinensis	pigeye shark	280	0	60	reef-associated	not migratory	Tropical	0	0	NA	NA	NA	NA	4.285
carcharhiniform	scyliorhinidae	Carcharhinus cautus	nervous shark	150	NA	NA	reef-associated	not migratory	Tropical	0	0	NA	NA	NA	NA	4.32
carcharhiniform	scyliorhinidae	Carcharhinus falciformis	silky shark	330	0	500	pelacic-oceanic	oceanodromous	Subtropical	0	1	0	1	0	0	4.45
carcharhiniform	scyliorhinidae	Carcharhinus galapagensis	Galapagos shark	370	0	180	reef-associated	not migratory	Tropical	0	0	NA	NA	NA	NA	4.285
carcharhiniform	scyliorhinidae	Carcharhinus leucas	bull shark	340	0	152	reef-associated	amphidromous	Subtropical	0	0	NA	NA	NA	NA	4.325
carcharhiniform	scyliorhinidae	Carcharhinus longimanus	oceanic whitetip shark	396	0	180	pelagic-oceanic	oceanodromous	Subtropical	0	0	0	0	0	0	4.275
carcharhiniform	scyliorhinidae	Carcharhinus melanopterus	blacktip reef shark	200	20	75	reef-associated	amphidromous	Subtropical	0	0	0	0	1	0	4.135
carcharhiniform	scyliorhinidae	Carcharhinus perezii	caribbbean reef shark	295	0	30	reef-associated	not migratory	Subtropical	0	0	NA	NA	NA	NA	4.5
carcharhiniform	scyliorhinidae	Carcharhinus porosus	smalltail shark	150	0	36	demersal	not migratory	Subtropical	0	0	0	0	1	0	4.25
carcharhiniform	scyliorhinidae	Carcharhinus signatus	night shark	280	0	600	benthopelagic	not migratory	Subtropical	1	0	NA	NA	NA	NA	4.5
carcharhiniform	scyliorhinidae	Carcharhinus tilstoni	australian blacktip shark	200	0	150	pelagic-neritic	not migratory	Tropical	0	0	0	0	0	0	4.365
carcharhiniform	scyliorhinidae	Cephaloscyllium albipinnum	whitefin swellshark	110	126	554	bathypelagic	not migratory	Temperate	0	0	0	0	0	0	NA
carcharhiniform	scyliorhinidae	Cephaloscyllium hiscosellum	australian reticulated swellshark	52	294	420	bathypelagic	not migratory	Subtropical	0	0	0	0	0	0	NA
carcharhiniform	scyliorhinidae	Cephaloscyllium laticeps	australian sweelshark	150	0	60	demersal	not migratory	Temperate	0	0	0	1	0	0	NA
carcharhiniform	scyliorhinidae	Cephaloscyllium pictum	painted swellshark	72	NA	NA	benthopelagic	not migratory	Tropical	0	0	0	0	0	0	NA
carcharhiniform	scyliorhinidae	Cephaloscyllium silasi	indian swellshark	36	300	300	bathydemersal	not migratory	Deep-water	0	0	NA	NA	NA	NA	NA
carcharhiniform	scyliorhinidae	Cephaloscyllium speccum	spceckled swellshark	68	150	455	benthopelagic	not migratory	Tropical	0	0	0	0	0	0	NA
carcharhiniform	scyliorhinidae	Cephaloscyllium sufflans	balloon shark	110	40	440	demersal	not migratory	Tropical	0	0	0	1	0	0	4.24
carcharhiniform	scyliorhinidae	Cephaloscyllium umbratile	japanese swellshark	120	20	200	reef-associated	not migratory	Subtropical	0	0	NA	NA	NA	NA	4.5
carcharhiniform	scyliorhinidae	Cephaloscyllium variegatum	saddled swellshark	74	114	606	bathypelagic	not migratory	Subtropical	0	0	0	0	0	0	NA
carcharhiniform	scyliorhinidae	Cephaloscyllium ventriosum	sweelshark	100	5	457	demersal	not migratory	Subtropical	0	0	NA	NA	NA	NA	3.86
carcharhiniform	scyliorhinidae	Figaro boardmani	australian sawtail catshark	61	150	640	bathydemersal	not migratory	Deep-water	0	0	0	1	0	0	NA
carcharhiniform	scyliorhinidae	Galeus atlanticus	atlantic sawtail catshark	46	330	790	bathydemersal	not migratory	Deep-water	0	0	NA	NA	NA	NA	NA
carcharhiniform	scyliorhinidae	Galeus eastmani	gecko catshark	50	NA	NA	bathydemersal	not migratory	Deep-water	0	0	NA	NA	NA	NA	3.765
carcharhiniform	scyliorhinidae	Galeus melastomus	blackmouth catshark	90	55	1000	demersal	not migratory	Deep-water	0	0	0	1	0	0	3.855
carcharhiniform	scyliorhinidae	Galeus murinus	mouse catshark	63	380	1250	bathydemersal	not migratory	Deep-water	0	0	NA	NA	NA	NA	3.97
carcharhiniform	scyliorhinidae	Galeus polli	african swatail catshark	45	159	720	bathydemersal	not migratory	Deep-water	0	0	0	1	0	0	4.355
carcharhiniform	scyliorhinidae	Galeus sauteri	blacktip sawtail catshark	45	60	90	demersal	not migratory	Deep-water	0	0	NA	NA	NA	NA	NA
carcharhiniform	scyliorhinidae	Halaelurus lineatus	lined catshark	56	0	290	demersal	not migratory	Subtropical	0	0	NA	NA	NA	NA	4.5
carcharhiniform	scyliorhinidae	Halaelurus natalensis	tiger catshark	50	0	172	demersal	not migratory	Subtropical	0	0	NA	NA	NA	NA	4.05
carcharhiniform	scyliorhinidae	Halaelurus quagga	quagga catshark	35	54	187	demersal	not migratory	Deep-water	0	0	NA	NA	NA	NA	NA
carcharhiniform	scyliorhinidae	Haploblepharus edwardsii	puffdader shyshark	60	0	288	demersal	not migratory	Subtropical	0	0	NA	NA	NA	NA	3.865
carcharhiniform	scyliorhinidae	Haploblepharus kistnasamyi	natal shyshark	50	NA	NA	bathypelagic	not migratory	Subtropical	0	0	NA	NA	NA	NA	NA
carcharhiniform	scyliorhinidae	Holohalaelurus punctatus	african spotted catshark	35	220	440	bathydemersal	not migratory	Deep-water	0	0	0	1	0	0	NA
carcharhiniform	scyliorhinidae	Holohalaelurus regani	izak catshark	69	40	910	bathydemersal	not migratory	Temperate	0	0	0	1	0	0	NA
carcharhiniform	scyliorhinidae	Parmaturus pilosus	salamander catshark	64	358	786	bathydemersal	not migratory	Deep-water	0	0	NA	NA	NA	NA	NA
carcharhiniform	scyliorhinidae	Parmaturus xaniurus	filetail catshark	61	91	1251	demersal	not migratory	Subtropical	0	0	0	1	0	0	NA
carcharhiniform	scyliorhinidae	Poroderma africanum	pyjama shark	97	1	100	demersal	not migratory	Subtropical	0	0	NA	NA	NA	NA	3.775
carcharhiniform	scyliorhinidae	Poroderma pantherinum	leopard catshark	77	NA	256	reef-associated	not migratory	Subtropical	1	0	NA	NA	NA	NA	4.06
carcharhiniform	scyliorhinidae	Schroederichthys bivius	narrowmouth shark	82	14	359	demersal	not migratory	Subtropical	0	0	NA	NA	NA	NA	3.81
carcharhiniform	scyliorhinidae	Scyliorhinus canicula	smallspotted catshark	100	10	110	demersal	not migratory	Subtropical	0	1	0	0	0	0	3.68
carcharhiniform	scyliorhinidae	Scyliorhinus capensis	yellowspotted catshark	122	26	695	demersal	not migratory	Subtropical	0	0	NA	NA	NA	NA	3.99
carcharhiniform	scyliorhinidae	Scyliorhinus retifer	chain catshark	59	73	750	demersal	not migratory	Subtropical	0	0	NA	NA	NA	NA	4.37
carcharhiniform	scyliorhinidae	Scyliorhinus stellaris	nursehound	162	1	125	reef-associated	not migratory	Subtropical	0	0	NA	NA	NA	NA	3.815
carcharhiniform	scyliorhinidae	Scyliorhinus torazame	cloudy catshark	48	NA	320	demersal	not migratory	Tropical	0	0	NA	NA	NA	NA	3.87
carcharhiniform	sphyrnidae	Eusphyra blochii	winghead shark	186	NA	NA	benthopelagic	amphidromous	NA	0	0	0	0	0	0	4.15
carcharhiniform	sphyrnidae	Sphyrna lewini	scalloped hammerhead	420	0	1000	pelagic-oceanic	oceanodromous	Tropical	0	1	NA	NA	NA	NA	4.145
carcharhiniform	sphyrnidae	Sphyrna mokarran	great hammerhead	610	1	80	pelagic-oceanic	oceanodromous	Subtropical	0	0	NA	NA	NA	NA	4.375
carcharhiniform	sphyrnidae	Sphyrna tiburo	bonnethead shark	150	0	80	reef-associated	not migratory	Subtropical	0	0	NA	NA	NA	NA	3.895
carcharhiniform	sphyrnidae	Sphyrna tudes	smalleye hammerhead	150	0	12	benthopelagic	not migratory	Subtropical	0	0	NA	NA	NA	NA	3.875
carcharhiniform	sphyrnidae	Sphyrna zygaena	smooth hammerhead	400	0	20	pelagic-oceanic	oceanodromous	Subtropical	0	0	NA	NA	NA	NA	4.41
carcharhiniform	triakidae	Furgaleus macki	whiskery shark	160	NA	220	demersal	not migratory	Temperate	0	0	NA	NA	NA	NA	3.75
carcharhiniform	triakidae	Galeorhinus galeus	tope	193	2	471	benthopelagic	oceanodromous	Subtropical	0	1	0	1	0	1	4.32
carcharhiniform	triakidae	Hemitriakis complicofasciata	striped topeshark	93	NA	100	benthopelagic	not migratory	Subtropical	0	0	0	0	0	0	NA
carcharhiniform	triakidae	Hemitriakis falcata	sicklefin houndshark	77	110	220	demersal	not migratory	Subtropical	0	0	NA	NA	NA	NA	NA
carcharhiniform	triakidae	Mustelus antarcticus	gummy shark	185	80	350	demersal	oceanodromous	Temperate	0	0	0	1	0	0	4.45
carcharhiniform	triakidae	Mustelus asterias	starry smoothhound	140	0	100	demersal	not migratory	Temperate	0	0	NA	NA	NA	NA	3.62
carcharhiniform	triakidae	Mustelus californicus	grey smoothhound	125	0	200	demersal	not migratory	Subtropical	0	0	NA	NA	NA	NA	3.52
carcharhiniform	triakidae	Mustelus canis	dusky smoothhound	150	15	800	demersal	oceanodromous	Subtropical	0	0	1	1	0	0	3.665
carcharhiniform	triakidae	Mustelus griseus	spotless smoothhound	101	NA	51	demersal	not migratory	Tropical	0	0	0	0	0	0	3.5
carcharhiniform	triakidae	Mustelus henlei	brown smoothhound	100	0	200	demersal	not migratory	Subtropical	0	0	NA	NA	NA	NA	3.61
carcharhiniform	triakidae	Mustelus lenticulatus	rig	151	0	220	demersal	oceanodromous	Subtropical	0	1	NA	NA	NA	NA	3.505
carcharhiniform	triakidae	Mustelus lunulatus	sicklefin smoothhound	170	NA	NA	demersal	not migratory	Subtropical	0	0	NA	NA	NA	NA	3.9
carcharhiniform	triakidae	Mustelus manazo	starspotted smoothhound	117	NA	360	demersal	not migratory	Tropical	0	0	NA	NA	NA	NA	3.595
carcharhiniform	triakidae	Mustelus mosis	arabian smoothhound	150	20	250	demersal	not migratory	Tropical	0	0	0	0	1	0	3.86
carcharhiniform	triakidae	Mustelus mustelus	smoothhound	164	5	350	demersal	not migratory	Temperate	0	0	1	1	0	0	3.755
carcharhiniform	triakidae	Mustelus norrisi	narrowfin smoothhound	98	NA	84	demersal	not migratory	Subtropical	0	0	1	0	0	0	3.87
carcharhiniform	triakidae	Mustelus palumbes	whitespot smoothhound	113	NA	360	demersal	not migratory	Subtropical	0	0	NA	NA	NA	NA	3.68
carcharhiniform	triakidae	Mustelus punctulatus	blackspot smoothhound	95	NA	NA	demersal	not migratory	Subtropical	0	0	NA	NA	NA	NA	3.82
carcharhiniform	triakidae	Mustelus schmitti	narrownose smoothhound	109	60	195	demersal	oceanodromous	Subtropical	0	0	NA	NA	NA	NA	3.475
carcharhiniform	triakidae	Mustelus sinusmexicanus	gulf of mexico smoothhound	140	36	230	pelagic-oceanic	not migratory	Tropical	0	0	0	0	0	0	NA
carcharhiniform	triakidae	Mustelus stevensi	whitespotted gummy shark	103	121	402	benthopelagic	not migratory	Tropical	0	0	0	0	0	0	NA
carcharhiniform	triakidae	Mustelus widodoi	whitefin smoothhound	110	60	120	benthopelagic	not migratory	Tropical	0	0	0	0	0	0	NA
carcharhiniform	triakidae	Scylliogaleus quecketti	flapnose houndshark	102	NA	NA	demersal	not migratory	Subtropical	0	0	NA	NA	NA	NA	3.79
carcharhiniform	triakidae	Triakis scyllium	banded houndshark	150	NA	NA	demersal	not migratory	Subtropical	0	0	1	0	0	0	3.83
carcharhiniform	triakidae	Triakis semifasciata	leopard shark	180	NA	91	demersal	not migratory	Subtropical	0	0	NA	NA	NA	NA	3.835
heterodontiform	heterodontidae	Heterodontus francisci	horn shark	122	2	150	demersal	not migratory	Subtropical	1	0	0	0	0	0	3.4
heterodontiform	heterodontidae	Heterodontus galeatus	crested bullhead shark	130	0	93	reef-associated	not migratory	Temperate	0	0	0	0	0	0	3.67
heterodontiform	heterodontidae	Heterodontus japonicus	japanase bullhead shark	120	6	37	demersal	not migratory	Subtropical	0	0	NA	NA	NA	NA	3.62
heterodontiform	heterodontidae	Heterodontus portusjacksoni	port jackson shark	165	0	275	demersal	oceanodromous	Subtropical	1	0	0	0	0	0	3.45
hexanchiform	chlamydoselachidae	Chlamydoselachus anguineus	frilled shark	200	0	1570	bathydemersal	not migratory	Deep-water	0	0	1	1	0	0	4.355
hexanchiform	hexanchidae	Heptranchias perlo	sharpnose sevengill shark	137	27	1000	bathydemersal	not migratory	Deep-water	0	0	1	1	0	0	4.215
hexanchiform	hexanchidae	Hexanchus griseus	bluntnose sixgill shark	482	220	2500	bathydemersal	oceanodromous	Deep-water	1	0	1	1	0	0	4.35
hexanchiform	hexanchidae	Hexanchus nakamurai	bigeye sixgill shark	180	90	620	bathydemersal	not migratory	Deep-water	0	0	NA	NA	NA	NA	4.11
hexanchiform	hexanchidae	Notorynchus cepedianus	broadnose sevengill shark	296	0	136	demersal	not migratory	Subtropical	1	0	0	0	0	0	4.585
lamniform	alopiidae	Alopias pelagicus	pelagic thresher	365	0	152	pelagic-oceanic	oceanodromous	Tropical	0	0	0	0	0	1	4.5
lamniform	alopiidae	Alopias superciliosus	bigeye thresher	488	0	500	pelagic-oceanic	oceanodromous	Subtropical	0	0	0	1	0	0	4.485
lamniform	alopiidae	Alopias vulpinus	thresher shark	600	0	400	pelagic-oceanic	oceanodromous	Subtropical	0	0	0	1	0	0	4.435
lamniform	cetorhinidae	Cetorhinus maximus	basking shark	1000	0	1200	pelagic-oceanic	oceanodromous	Temperate	0	0	0	0	0	0	3.255
lamniform	lamnidae	Carcharodon carcharias	white shark	600	0	1280	pelagic-oceanic	oceanodromous	Subtropical	0	0	0	0	0	0	4.505
lamniform	lamnidae	Isurus oxyrinchus	shortfin mako	400	0	600	pelagic-oceanic	oceanodromous	Subtropical	0	0	0	0	0	0	4.41
lamniform	lamnidae	Isurus paucus	longfin mako	430	0	200	pelagic-oceanic	oceanodromous	Subtropical	0	0	0	0	0	0	4.5
lamniform	lamnidae	Lamna ditropis	salmon shark	305	0	375	pelagic-oceanic	oceanodromous	Temperate	0	1	NA	NA	NA	NA	4.5
lamniform	lamnidae	Lamna nasus	portbeagle shark	350	0	715	pelagic-oceanic	oceanodromous	Temperate	0	1	NA	NA	NA	NA	4.43
lamniform	megachasmidae	Megachasma pelagios	megamouth shark	549	5	166	pelagic-oceanic	oceanodromous	Deep-water	0	0	0	0	0	0	3.53
lamniform	mitsukurinidae	Mitsukurina owstoni	goblin shark	550	95	1300	bathydemersal	not migratory	Deep-water	0	0	NA	NA	NA	NA	4.14
lamniform	odontaspididae	Carcharias taurus	sandtiger shark	320	0	191	reef-associated	oceanodromous	Subtropical	1	0	NA	NA	NA	NA	4.47
lamniform	pseudocarchariidae	Pseudocarcharias kamoharai	crocodile shark	122	0	590	pelagic-oceanic	oceanodromous	Subtropical	0	0	0	0	1	0	4.21
orectolobiform	ginglymostomatidae	Ginglymostoma cirratum	nurse shark	430	0	130	reef-associated	not migratory	Subtropical	0	1	1	0	0	0	4.065
orectolobiform	ginglymostomatidae	Nebrius ferrugineus	tawny nurse shark	320	1	70	reef-associated	not migratory	Tropical	1	0	0	0	0	0	4.03
orectolobiform	hemiscylliidae	Chiloscyllium griseum	grey bambooshark	77	5	80	reef-associated	oceanodromous	Tropical	0	0	NA	NA	NA	NA	3.72
orectolobiform	hemiscylliidae	Chiloscyllium hasseltii	indonesian bambooshark	60	0	12	reef-associated	not migratory	Tropical	0	0	0	0	0	0	3.5
orectolobiform	hemiscylliidae	Chiloscyllium indicum	slander bambooshark	65	NA	NA	demersal	amphidromous	Tropical	0	0	0	0	0	1	3.98
orectolobiform	hemiscylliidae	Chiloscyllium plagiosum	whitespotted bambooshark	95	NA	NA	reef-associated	not migratory	Tropical	1	0	0	0	0	0	3.98
orectolobiform	hemiscylliidae	Chiloscyllium punctatum	brownbanded bambooshark	132	0	85	reef-associated	not migratory	Tropical	0	0	0	0	0	0	4.06
orectolobiform	hemiscylliidae	Hemiscyllium ocellatum	epaulette carpetshark	107	0	50	reef-associated	not migratory	Tropical	1	0	NA	NA	NA	NA	NA
orectolobiform	odontaspididae	Odontaspis ferox	smalltooth sandtiger	450	10	4000	benthopelagic	not migratory	Deep-water	0	0	1	1	0	0	4.16
orectolobiform	orectolobidae	Orectolobus floridus	floral banded wobbegong	75	42	85	reef-associated	not migratory	Tropical	0	0	0	0	0	0	NA
orectolobiform	orectolobidae	Orectolobus halei	gulf wobbegong	206	NA	100	reef-associated	not migratory	Temperate	0	0	NA	NA	NA	NA	NA
orectolobiform	orectolobidae	Orectolobus hutchinsi	wertern wobbegong	149	0	106	reef-associated	not migratory	Tropical	0	0	NA	NA	NA	NA	NA
orectolobiform	orectolobidae	Orectolobus japonicus	japanese wobbegong	118	NA	200	reef-associated	not migratory	Tropical	0	0	0	0	0	0	NA
orectolobiform	orectolobidae	Orectolobus maculatus	spotted wobbegong	170	0	218	demersal	not migratory	Temperate	1	0	NA	NA	NA	NA	NA
orectolobiform	orectolobidae	Orectolobus ornatus	ornate wobbegong	110	0	100	demersal	not migratory	Tropical	1	0	NA	NA	NA	NA	NA
orectolobiform	orectolobidae	Orectolobus parvimaculatus	dwarf spotted wobbegong	94	9	135	demersal	not migratory	Subtropical	0	0	NA	NA	NA	NA	NA
orectolobiform	orectolobidae	Sutorectus tentaculatus	cobbler wobbegong	92	NA	35	reef-associated	not migratory	Temperate	0	0	NA	NA	NA	NA	NA
orectolobiform	parascyllidae	Parascyllium ferrugineum	rusty carpetshark	80	5	150	demersal	not migratory	Temperate	0	0	NA	NA	NA	NA	NA
orectolobiform	rhincodontidae	Rhincodon typus	whale shark	2100	0	1000	pelagic-oceanic	oceanodromous	Subtropical	0	0	0	0	0	0	3.655
orectolobiform	stegostomatidae	Stegostoma fasciatum	zebra shark	235	0	63	reef-associated	amphidromous	Tropical	1	0	1	0	0	0	3.395
pristiophoriform	pristiophoridae	Pliotrema warreni	sixgill sawshark	136	37	500	demersal	not migratory	Subtropical	0	0	0	0	0	0	4.15
pristiophoriform	pristiophoridae	Pristiophorus cirratus	longnose sawshark	149	40	630	demersal	not migratory	Temperate	0	0	0	1	0	1	4.17
pristiophoriform	pristiophoridae	Pristiophorus japonicus	japanese sawshark	153	0	500	demersal	not migratory	Deep-water	0	0	1	1	0	1	3.84
pristiophoriform	pristiophoridae	Pristiophorus nudipinnis	shortnose sawshark	122	37	165	demersal	not migratory	Temperate	0	0	NA	NA	NA	NA	NA
squaliform	centrophoridae	Centrophorus atromarginatus	dwarf gulper shark	94	150	450	bathydemersal	not migratory	Deep-water	0	0	NA	NA	NA	NA	NA
squaliform	centrophoridae	Centrophorus granulosus	gulper shark	110	50	1440	bathydemersal	not migratory	Deep-water	0	0	1	1	0	0	4.305
squaliform	centrophoridae	Centrophorus harrissoni	longnose gulper shark	111	250	790	bathydemersal	not migratory	Deep-water	0	0	NA	NA	NA	NA	NA
squaliform	centrophoridae	Centrophorus isodon	blackfin gulper shark	108	760	770	bathydemersal	not migratory	Deep-water	0	0	NA	NA	NA	NA	NA
squaliform	centrophoridae	Centrophorus lusitanicus	lowfin gulper shark	100	300	1400	bathydemersal	not migratory	Deep-water	0	0	1	1	0	0	4.43
squaliform	centrophoridae	Centrophorus moluccensis	smallfin gulper shark	100	125	823	bathydemersal	not migratory	Deep-water	0	0	0	1	0	0	4.33
squaliform	centrophoridae	Centrophorus niaukang	taiwan gulper shark	170	98	1000	bathydemersal	not migratory	Deep-water	0	0	NA	NA	NA	NA	NA
squaliform	centrophoridae	Centrophorus squamosus	leafscale gulper shark	164	0	4000	bathydemersal	not migratory	Deep-water	0	0	0	1	0	0	4.435
squaliform	centrophoridae	Centrophorus tessellatus	mosaic gulper shark	89	260	732	benthopelagic	not migratory	Deep-water	0	0	0	0	0	0	NA
squaliform	centrophoridae	Centrophorus zeehaani	southern dogfish	96	208	701	bathydemersal	not migratory	Deep-water	0	0	NA	NA	NA	NA	NA
squaliform	centrophoridae	Deania calcea	birdbeak shark	122	60	1490	bathydemersal	not migratory	Deep-water	0	1	1	1	0	0	4.29
squaliform	centrophoridae	Deania hystricosa	rough longnose dogfish	111	470	1300	bathydemersal	not migratory	Deep-water	0	0	NA	NA	NA	NA	NA
squaliform	centrophoridae	Deania profundorum	arrowhead dogfish	97	275	1800	bathydemersal	not migratory	Deep-water	0	0	NA	NA	NA	NA	4.5
squaliform	dalatiidae	Dalatias licha	kitefin shark	182	37	1800	bathydemersal	not migratory	Deep-water	0	0	0	1	0	0	4.225
squaliform	dalatiidae	Euprotomicrus bispinatus	pygmy shark	27	0	9938	bathypelagic	not migratory	Deep-water	0	0	NA	NA	NA	NA	4.11
squaliform	dalatiidae	Isistius brasiliensis	cookiecutter shark	50	85	3500	bathypelagic	oceanodromous	Deep-water	0	0	0	0	0	0	4.04
squaliform	dalatiidae	Squaliolus aliae	smalleye pygmy shark	22	200	2000	bathypelagic	not migratory	Deep-water	0	0	0	0	0	0	4.35
squaliform	etmopteridae	Aculeola nigra	hooktooth dogfish	60	110	735	demersal	not migratory	Deep-water	0	0	NA	NA	NA	NA	3.87
squaliform	etmopteridae	Centroscyllium fabricii	black dogfish	107	180	2250	bathydemersal	not migratory	Deep-water	0	1	1	1	0	0	4.015
squaliform	etmopteridae	Centroscyllium granulatum	granular dogfish	28	400	448	bathypelagic	not migratory	Deep-water	0	0	0	0	0	0	NA
squaliform	etmopteridae	Centroscyllium nigrum	combtooth dogfish	50	400	1140	benthopelagic	not migratory	Deep-water	0	0	0	1	0	0	3.88
squaliform	etmopteridae	Centroscyllium ritteri	whitefin dogfish	43	320	1100	bathydemersal	not migratory	Deep-water	0	0	NA	NA	NA	NA	3.68
squaliform	etmopteridae	Etmopterus baxteri	giant lanternshark	86	250	1500	bathydemersal	not migratory	Deep-water	0	0	NA	NA	NA	NA	4.21
squaliform	etmopteridae	Etmopterus bigelowi	blurred smooth lanternshark	72	163	1000	benthopelagic	not migratory	Deep-water	0	0	0	1	0	0	4.4
squaliform	etmopteridae	Etmopterus brachyurus	shorttail lanternshark	42	451	900	bathydemersal	not migratory	Deep-water	0	0	0	1	0	0	4.245
squaliform	etmopteridae	Etmopterus dianthus	pink lanternshark	41	708	880	bathypelagic	not migratory	Deep-water	0	0	0	0	0	0	NA
squaliform	etmopteridae	Etmopterus dislineatus	lined lanternshark	45	590	800	bathypelagic	not migratory	Deep-water	0	0	0	1	0	0	NA
squaliform	etmopteridae	Etmopterus fusus	pygmy lanternshark	30	430	550	bathypelagic	not migratory	Deep-water	0	0	0	1	0	0	NA
squaliform	etmopteridae	Etmopterus gracilispinis	broadband lanternshark	35	70	2240	benthopelagic	not migratory	Deep-water	0	0	1	1	0	0	4.28
squaliform	etmopteridae	Etmopterus granulosus	southern lanternshark	85.5	220	1430	bathydemersal	not migratory	Deep-water	0	0	0	1	0	0	4.22
squaliform	etmopteridae	Etmopterus lucifer	blackbelly lanternshark	47	160	1357	benthopelagic	not migratory	Deep-water	0	1	1	1	0	0	4.325
squaliform	etmopteridae	Etmopterus molleri	slendertail lanternshark	46	238	655	bathydemersal	not migratory	Deep-water	0	0	0	1	0	0	NA
squaliform	etmopteridae	Etmopterus polli	african lanternshark	24	300	1000	bathydemersal	not migratory	Deep-water	0	0	NA	NA	NA	NA	NA
squaliform	etmopteridae	Etmopterus princeps	great lanternshark	89	350	4500	bathydemersal	not migratory	Deep-water	0	0	0	1	0	0	4.17
squaliform	etmopteridae	Etmopterus pseudosqualiolus	false lanternshark	45	873	1170	bathypelagic	not migratory	Deep-water	0	0	0	0	0	0	NA
squaliform	etmopteridae	Etmopterus pusillus	smooth lanternshark	50	0	1070	benthopelagic	oceanodromous	Deep-water	0	0	0	1	0	0	4.3
squaliform	etmopteridae	Etmopterus schultzi	fringegin lanternshark	30	200	1000	bathydemersal	not migratory	Deep-water	0	0	NA	NA	NA	NA	NA
squaliform	etmopteridae	Etmopterus sentosus	thorny lantershark	27	200	500	bathydemersal	not migratory	Deep-water	0	0	NA	NA	NA	NA	NA
squaliform	etmopteridae	Etmopterus spinax	velvet belly	41	70	2000	bathydemersal	not migratory	Deep-water	0	0	NA	NA	NA	NA	4.03
squaliform	etmopteridae	Etmopterus splendidus	splendid lanternshark	26	200	300	demersal	not migratory	Subtropical	0	0	1	1	0	0	4.2
squaliform	etmopteridae	Etmopterus unicolor	brown lanternshark	79	120	1500	demersal	not migratory	Subtropical	0	0	NA	NA	NA	NA	4.04
squaliform	etmopteridae	Etmopterus virens	green lanternshark	26	196	915	bathydemersal	not migratory	Deep-water	0	0	NA	NA	NA	NA	4.2
squaliform	etmopteridae	Trigonognathus kabeyai	viper dogfish	54	250	1000	bathydemersal	not migratory	Deep-water	0	0	NA	NA	NA	NA	4.46
squaliform	oxynotidae	Oxynotus centrina	angular roughshark	150	60	777	bathydemersal	not migratory	Deep-water	0	0	NA	NA	NA	NA	3.06
squaliform	oxynotidae	Oxynotus paradoxus	sailfin roughshark	120	265	720	bathydemersal	not migratory	Deep-water	0	0	0	1	0	0	3.97
squaliform	somniosidae	Centroscymnus coelolepis	portuguese dogfish	120	150	3700	bathydemersal	not migratory	Deep-water	0	0	0	1	0	0	4.27
squaliform	somniosidae	Centroselachus crepidater	longnose velvet dogfish	105	200	2080	bathydemersal	not migratory	Deep-water	0	0	0	1	0	0	4.33
squaliform	somniosidae	Proscymnodon plunketi	plunket's shark	170	219	1550	bathydemersal	not migratory	Deep-water	0	1	0	1	0	0	NA
squaliform	somniosidae	Scymnodon ringens	knifetooth dogfish	110	200	1600	bathypelagic	not migratory	Deep-water	0	0	0	1	0	0	3.88
squaliform	somniosidae	Somniosus microcephalus	greenland shark	640	0	2647	benthopelagic	not migratory	Deep-water	0	0	0	0	0	0	4.265
squaliform	somniosidae	Somniosus pacificus	pacific sleeper shark	700	0	2000	benthopelagic	not migratory	Deep-water	0	0	0	1	0	0	4.19
squaliform	somniosidae	Somniosus rostratus	little sleeper shark	143	200	2200	bathydemersal	not migratory	Deep-water	0	0	NA	NA	NA	NA	4.2
squaliform	somniosidae	Zameus ichiharai	japanese velvet dogfish	146	450	830	bathypelagic	not migratory	Deep-water	0	0	0	0	0	0	NA
squaliform	somniosidae	Zameus squamulosus	velvet dogfish	84	550	6000	benthopelagic	not migratory	Deep-water	0	0	0	0	0	0	NA
squaliform	squalidae	Cirrhigaleus asper	roughskin spurdog	120	70	650	demersal	not migratory	Subtropical	0	0	0	1	0	0	4.5
squaliform	squalidae	Cirrhigaleus australis	southern mandarin dogfish	123	360	640	pelagic-oceanic	not migratory	Temperate	0	0	0	0	0	0	NA
squaliform	squalidae	Cirrhigaleus barbifer	mandarin dogfish	122	360	650	bathydemersal	not migratory	Deep-water	0	0	1	1	0	0	3.99
squaliform	squalidae	Echinorhinus brucus	bramble shark	310	10	900	bathydemersal	not migratory	Deep-water	0	0	0	1	0	0	4.44
squaliform	squalidae	Echinorhinus cookei	prickly shark	450	4	1100	benthopelagic	not migratory	Subtropical	0	0	0	1	0	0	4.39
squaliform	squalidae	Squalus acanthias	piked dogfish	200	0	1460	benthopelagic	oceanodromous	Temperate	0	0	0	0	0	0	4.095
squaliform	squalidae	Squalus albifrons	eastern highfin spurdog	86	131	450	pelagic-oceanic	not migratory	Tropical	0	0	0	0	0	0	NA
squaliform	squalidae	Squalus blainville	longnose spurdog	89	16	440	demersal	not migratory	Subtropical	0	0	NA	NA	NA	NA	4.005
squaliform	squalidae	Squalus brevirostris	japanase shortnose shark	60	150	NA	demersal	not migratory	Subtropical	0	0	1	0	0	0	NA
squaliform	squalidae	Squalus chloroculus	greeneye spurdog	99	213	1360	bathydemersal	not migratory	Deep-water	0	0	NA	NA	NA	NA	NA
squaliform	squalidae	Squalus crassispinus	fatspine spurdog	58	187	262	pelagic-oceanic	not migratory	Subtropical	0	0	0	0	0	0	NA
squaliform	squalidae	Squalus cubensis	cuban dogfish	75	60	400	demersal	not migratory	Subtropical	0	0	NA	NA	NA	NA	4.17
squaliform	squalidae	Squalus edmundsi	edmund's spurdog	87	204	850	pelagic-oceanic	not migratory	Tropical	0	0	0	0	0	0	NA
squaliform	squalidae	Squalus grahami	eastern longnose spurdog	73	148	504	pelagic-oceanic	not migratory	Tropical	0	0	0	0	0	0	NA
squaliform	squalidae	Squalus hemipinnis	indonesian shortsnout dogfish	74	NA	100	benthopelagic	not migratory	Tropical	0	0	0	0	0	0	NA
squaliform	squalidae	Squalus japonicus	japanese spurdog	95	120	340	bathydemersal	not migratory	Subtropical	0	0	NA	NA	NA	NA	NA
squaliform	squalidae	Squalus megalops	shortnose spurdog	77	0	732	demersal	not migratory	Subtropical	0	0	0	1	0	0	4.255
squaliform	squalidae	Squalus mitsukurii	shortspine spurdog	125	4	954	benthopelagic	not migratory	Deep-water	0	0	0	0	0	0	4.4
squaliform	squalidae	Squalus montalbani	philippines spurdog	101	154	1370	bathydemersal	not migratory	Deep-water	0	0	0	0	0	0	NA
squaliform	squalidae	Squalus nasutus	western longnose spurdog	77	300	850	pelagic-oceanic	not migratory	Deep-water	0	0	NA	NA	NA	NA	NA
squatiniform	squatinidae	Squatina aculeata	sawback angelshark	188	30	500	demersal	not migratory	Subtropical	0	0	NA	NA	NA	NA	4.055
squatiniform	squatinidae	Squatina africana	african angelshark	122	60	494	demersal	not migratory	Subtropical	0	0	NA	NA	NA	NA	4.23
squatiniform	squatinidae	Squatina albipunctata	eastern angelshark	130	37	415	benthopelagic	not migratory	Tropical	0	0	NA	NA	NA	NA	NA
squatiniform	squatinidae	Squatina armata	chilean angelshark	103	NA	NA	demersal	not migratory	Subtropical	0	0	NA	NA	NA	NA	NA
squatiniform	squatinidae	Squatina australis	australian angelshark	152	0	130	demersal	not migratory	Temperate	0	0	NA	NA	NA	NA	3.99
squatiniform	squatinidae	Squatina californica	pacific angelshark	175	3	205	demersal	not migratory	Subtropical	0	1	NA	NA	NA	NA	4.19
squatiniform	squatinidae	Squatina dumeril	sand devil	152	40	1290	demersal	not migratory	Subtropical	0	0	NA	NA	NA	NA	4.095
squatiniform	squatinidae	Squatina formosa	taiwan angel shark	105	100	400	bathydemersal	not migratory	Deep-water	0	0	NA	NA	NA	NA	NA
squatiniform	squatinidae	Squatina guggenheim	angular angelshark	95	10	80	demersal	not migratory	Subtropical	0	0	NA	NA	NA	NA	4.39
squatiniform	squatinidae	Squatina legnota	indonesia angelshark	134	NA	NA	benthopelagic	not migratory	Tropical	0	0	NA	NA	NA	NA	NA
squatiniform	squatinidae	Squatina nebulosa	clouded angelshark	200	0	330	demersal	not migratory	Deep-water	0	0	NA	NA	NA	NA	NA
squatiniform	squatinidae	Squatina occulta	hidden angelshark	160	35	320	demersal	not migratory	Subtropical	0	0	NA	NA	NA	NA	NA
squatiniform	squatinidae	Squatina oculata	smoothback angelshark	160	20	500	demersal	not migratory	Subtropical	0	0	NA	NA	NA	NA	4.26
squatiniform	squatinidae	Squatina pseudocellata	western angelshark	114	150	312	benthopelagic	not migratory	Tropical	0	0	NA	NA	NA	NA	NA
squatiniform	squatinidae	Squatina squatina	angelshark	240	5	150	demersal	oceanodromous	Temperate	0	0	NA	NA	NA	NA	4.06
squatiniform	squatinidae	Squatina tergocellata	ornate angelshark	140	128	400	bathydemersal	not migratory	Temperate	0	0	NA	NA	NA	NA	4.45
squatiniform	squatinidae	Squatina tergocellatoides	ocellated angelshark	100	100	300	demersal	not migratory	Subtropical	0	0	NA	NA	NA	NA	NA
